# Supplementary material for: Chromatin accessibility and transcriptome landscapes of Monomorium pharaonis brain
Source: Sci Data. 2020 Jul 8;7:217. doi: 10.1038/s41597-020-0556-x (PMC7343836; doi:10.1038/s41597-020-0556-x)
Supplement: Supplementary file 1 [file 41597_2020_556_MOESM1_ESM.txt]

###################################################################################################
#  The chromatin accessibility and transcriptome landscapes of Monomorium pharaonis brain R code  #
###################################################################################################

rm(list = ls())
setwd("*/RNA-seq and ATAC-seq Matrix")

### RNA-seq  ###

## Import Libraries
suppressPackageStartupMessages({
  library(DESeq2)
  library(ggrepel)
  library(gridExtra)
  library(pheatmap)
  library(viridis)
  library(clusterProfiler)
  library(UpSetR)
  library(edgeR)
  library(limma)
  library(gplots)
  library(RColorBrewer)
})

## Import data
exprSet <- read.table("Gene_Readcounts_matrix.xls",stringsAsFactors = F, header = T)
coldata <- data.frame(sample = colnames(exprSet),condition = factor(rep(c("Gyne","Male","Queen","Worker"), each = 4)))

### Creat DESeq2 object ###
rna.dds <- DESeqDataSetFromMatrix(countData = as.matrix(exprSet),colData = coldata,design = ~ condition)
rna.dds$condition <- relevel(rna.dds$condition, ref = "Queen")
rna.dds <- DESeq(rna.dds)

## 2.Similarity between samples
vsd <- vst(rna.dds, blind=FALSE)
sampleDists <- dist(t(assay(vsd)))
sampleDistMatrix <- as.matrix(sampleDists)
rownames(sampleDistMatrix) <- vsd$condition
colnames(sampleDistMatrix) <- NULL
pheatmap(sampleDistMatrix,clustering_distance_rows=sampleDists,clustering_distance_cols=sampleDists,col=viridis(100))

### plot PCA ###
plotPCA(vsd, intgroup=c("condition"))

pw_plot <- function(x, y, 
                    xlab="x",
                    ylab="y", ...){
                    log2x <- log2(x)
                    log2y <- log2(y)
                    smoothScatter(log2x,log2y,
                     cex=1.2,
                    xlab=xlab,
                    ylab=ylab)
  text(3.4,4.0,paste("R = ",round(cor(x,y),5),sep=""))
}
all_data<- as.data.frame(assay(vsd)) 

#### Gyne &&  Male  ### 
par(mfrow=c(2,2))
pw_plot(all_data$Gyne_brain_1_sorted, all_data$Gyne_brain_2_sorted,
        xlab = "Gyne_RNA_1",
        ylab = "Gyne_RNA_2")

pw_plot(all_data$Male_brain_1_sorted,all_data$Male_brain_2_sorted,
        xlab = "Male_RNA_1",
        ylab = "Male_RNA_2")

# Queen &&  Worker
pw_plot(all_data$Queen_brain_1_sorted,all_data$Queen_brain_2_sorted,
        xlab = "Queen_RNA_1",
        ylab = "Queen_RNA_2")

pw_plot(all_data$Worker_brain_1_sorted,all_data$Worker_brain_2_sorted,
        xlab = "Worker_RNA_1",
        ylab = "Worker_RNA_2")

## difference between samples
condition=c("Gyne","Male","Worker")
rna.res <- lapply(setNames(condition,condition), function(cond) {
  res <- results(rna.dds, 
                 contrast=c("condition",cond,"Queen"))
})
rna.res <- lapply(rna.res, function (df) df <- df[!is.na(df$padj),])

############   Gyne VS Worker   ###################
gyneDEG<- as.data.frame(rna.res$Gyne)
gyneDEG$change = as.factor(ifelse(gyneDEG$padj <= 0.05 & abs(gyneDEG$log2FoldChange) >= 1,
                               ifelse(gyneDEG$log2FoldChange >= 1 ,'UP','DOWN'),'NOT'))
write.table(gyneDEG,"gyne_VS_queen_DEG.xls",sep = "\t",col.names = T,row.names = T)

############  Worker VS Queen   ################### 

workerDEG<- as.data.frame(rna.res$Worker)
workerDEG$change = as.factor(ifelse(workerDEG$padj <= 0.05 & abs(workerDEG$log2FoldChange) >= 1,
                               ifelse(workerDEG$log2FoldChange >= 1 ,'UP','DOWN'),'NOT'))
write.table(workerDEG,"worker_VS_queen_DEG.xls",sep = "\t",col.names = T,row.names = T)

############  Male VS Queen   ################### 

maleDEG<- as.data.frame(rna.res$Male)
maleDEG$change = as.factor(ifelse(maleDEG$padj <= 0.05 & abs(maleDEG$log2FoldChange) >= 1,
                               ifelse(maleDEG$log2FoldChange >= 1 ,'UP','DOWN'),'NOT'))
write.table(maleDEG,"male_VS_queen_DEG.xls",sep = "\t",col.names = T,row.names = T)


library(UpSetR)
##   List of all up-regulated genes
up_genes <- lapply(rna.res, function(rna) {
  rna.up <- rownames(rna)[rna$log2FoldChange >= 1 & rna$padj <= 0.05]
  return(rna.up)
})
up_genes <- lapply(up_genes, function(list) return(list[!is.na(list)]))
up_genes_all <- unique(do.call(c,up_genes))
up_gene_mat <- sapply(setNames(condition,condition), function (cond) {
  genes <- up_genes[[which(names(up_genes) == cond)]]
  if.in <- up_genes_all %in% genes
  setNames(if.in,up_genes_all)
  return(if.in)
}) *1
rownames(up_gene_mat) <- up_genes_all
up_gene_mat <- as.data.frame(up_gene_mat)
# Plot
upset(up_gene_mat,nsets = 7)

## List of all down-regulated genes
down_genes <- lapply(rna.res, function(rna) {
  rna.down <- rownames(rna)[rna$log2FoldChange <= -1 & rna$padj <= 0.05]
  return(rna.down)
})
down_genes <- lapply(down_genes, function(list) return(list[!is.na(list)]))
down_genes_all <- unique(do.call(c,down_genes))
down_gene_mat <- sapply(setNames(condition,condition), function (cond) {
  genes <- down_genes[[which(names(down_genes) == cond)]]
  if.in <- down_genes_all %in% genes
  setNames(if.in,down_genes_all)
  return(if.in)
}) *1
rownames(down_gene_mat) <- down_genes_all
down_gene_mat <- as.data.frame(down_gene_mat)
# Plot
upset(down_gene_mat,nsets = 7)


## RNA DEGs
Castes <- rep(c("Male","Worker","Gyne"), each = 2)
DEGs <- rep(c('up','down'),times = 3)
z<- c("880","521","404","177","106","123")
Number <- as.numeric(z)   
df <- data.frame(Castes = Castes, DEGs = DEGs, Number = Number)
library(ggpubr)
ggbarplot(df, "Castes", "Number",
          fill = "DEGs", color = "DEGs", palette = "Paired",
          label = TRUE,order = c("Male", "Worker", "Gyne"),
          position = position_dodge())


## Caste ommon and specific genes 

genedata=read.table("Gene_Readcounts_matrix.xls",stringsAsFactors = F, header = T)
colsum=colSums(genedata)
RPM<-function(x){return(x/(colsum/1000000))}
data_RPM=as.data.frame(t(apply(genedata,1,RPM)))

nor_RPM=data_RPM[,c(1:16)]
data_test=as.data.frame(melt(nor_RPM[1,]))
data_test$group=sapply(strsplit(as.character(data_test$variable),'_'),"[", 1)
name=sapply(strsplit(as.character(data_test$variable),'_'),"[", 1)
mean=as.data.frame(t(tapply(data_test$value,data_test$group,mean)))

out=apply(nor_RPM,1,function(x){
  data_test=as.data.frame(melt(x))
  data_test$group=name
  mean=t(tapply(data_test$value,data_test$group,mean))
  return(mean)
})
data_ave=as.data.frame(t(out))
colnames(data_ave)=colnames(mean)

## Using entropy method to identify caste specific genes
ratio=as.data.frame(t(apply(data_ave,1,function(x) x/sum(x))))
entropy <- function(a){
  b<- -sum(a*log2(a))
  return(b)
}
entro=as.data.frame(apply(ratio,1,entropy))
plot=cbind(data_ave,entro)
sub_plot=subset(plot,plot$`apply(ratio, 1, entropy)`<1.5)
order_sub_plot=sub_plot[order(sub_plot$`apply(ratio, 1, entropy)`),]
tissue_name=colnames(sub_plot[,-5])
for(i in seq(nrow(order_sub_plot))){
  a=as.matrix(order_sub_plot[i,-5])
  order_sub_plot[i,6]=tissue_name[which(a==a[which.max(a)],arr.ind=T)[2]]
}
re_order_sub_plot=order_sub_plot[order(order_sub_plot$V6),]
#re_order_sub_plot=re_order_sub_plot[,c(1:4)]
#pheatmap(log2(re_order_sub_plot+1),cluster_rows = FALSE,cluster_cols = FALSE,main="Caste brain-specific genes",show_rownames = F,border=FALSE)

log_data <- data_ave
log_data$sd=apply(log_data[,c(1:4)],1,sd)
log_data$mean=apply(log_data[,c(1:4)],1,mean)
log_data$cv=100*log_data$sd/log_data$mean
order_data=log_data[order(log_data$cv,decreasing = F),]
data_ave_order_data=subset(order_data,order_data$mean>300)
data_ave_order_data=subset(data_ave_order_data,data_ave_order_data$cv < 10)

write.table(re_order_sub_plot,"specific_genes.xls",sep = "\t",quote = FALSE,row.names = TRUE,col.names = TRUE)
write.table(data_ave_order_data,"all_castes_com_genes.xls",sep = "\t",quote = FALSE,row.names = TRUE,col.names = TRUE)


### ATAC-seq ###

peakSet <- read.table("Peak_Readcounts_matrix.xls",stringsAsFactors = F, header = T)
row.names(peakSet)=peakSet[,1]
peakSet=peakSet[,-1]

coldata <- data.frame(sample = colnames(peakSet),condition = factor(rep(c("Gyne","Male","Queen","Worker"), each = 4)))

### Creat DESeq2 object ###
rna.dds <- DESeqDataSetFromMatrix(countData = as.matrix(peakSet),colData = coldata,design = ~ condition)
rna.dds$condition <- relevel(rna.dds$condition, ref = "Queen")
rna.dds <- DESeq(rna.dds)

vsd <- vst(rna.dds, blind=FALSE)
sampleDists <- dist(t(assay(vsd)))
sampleDistMatrix <- as.matrix(sampleDists)
rownames(sampleDistMatrix) <- vsd$condition
colnames(sampleDistMatrix) <- NULL

plotPCA(vsd, intgroup=c("condition"))
pw_plot <- function(x, y, 
                    xlab="x",
                    ylab="y", ...){
                    log2x <- log2(x)
                    log2y <- log2(y)
                    smoothScatter(log2x,log2y,
                     cex=1.2,
                    xlab=xlab,
                    ylab=ylab)
  text(2.7,3.5,paste("R = ",round(cor(x,y),5),sep=""))
}
all_data<- as.data.frame(assay(vsd)) 

#### Gyne &&  Male  ### 
par(mfrow=c(2,2))
pw_plot(all_data$Gyne_ATAC_1, all_data$Gyne_ATAC_2,
        xlab = "Gyne_ATAC_1",
        ylab = "Gyne_ATAC_2")

pw_plot(all_data$Male_ATAC_1,all_data$Male_ATAC_2,
        xlab = "Male_ATAC_1",
        ylab = "Male_ATAC_2")

pw_plot(all_data$Queen_ATAC_1,all_data$Queen_ATAC_2,
        xlab = "Queen_ATAC_1",
        ylab = "Queen_ATAC_2")


pw_plot(all_data$Worker_ATAC_1,all_data$Worker_ATAC_2,
        xlab = "Worker_ATAC_1",
        ylab = "Worker_ATAC_2")


condition=c("Gyne","Male","Worker")
rna.res <- lapply(setNames(condition,condition), function(cond) {
  res <- results(rna.dds, 
                 contrast=c("condition",cond,"Queen"))
})
rna.res <- lapply(rna.res, function (df) df <- df[!is.na(df$padj),])

############   Gyne VS Worker   ###################
gyneDAP<- as.data.frame(rna.res$Gyne)
gyneDAP$change = as.factor(ifelse(gyneDAP$padj <= 0.05 & abs(gyneDAP$log2FoldChange) >= 1,
                                  ifelse(gyneDAP$log2FoldChange >= 1 ,'UP','DOWN'),'NOT'))
write.table(gyneDAP,"gyne_VS_queen_DAP.xls",sep = "\t",col.names = T,row.names = T)

############  Worker VS Queen   ################### 

workerDAP<- as.data.frame(rna.res$Worker)
workerDAP$change = as.factor(ifelse(workerDAP$padj <= 0.05 & abs(workerDAP$log2FoldChange) >= 1,
                                    ifelse(workerDAP$log2FoldChange >= 1 ,'UP','DOWN'),'NOT'))
write.table(workerDAP,"worker_VS_queen_DAP.xls",sep = "\t",col.names = T,row.names = T)

############  Male VS Queen   ################### 

maleDAP<- as.data.frame(rna.res$Male)
maleDAP$change = as.factor(ifelse(maleDAP$padj <= 0.05 & abs(maleDAP$log2FoldChange) >= 1,
                                  ifelse(maleDAP$log2FoldChange >= 1 ,'UP','DOWN'),'NOT'))
write.table(maleDAP,"male_VS_queen_DAP.xls",sep = "\t",col.names = T,row.names = T)


library(UpSetR)
##   List of all up-regulated genes
up_genes <- lapply(rna.res, function(rna) {
  rna.up <- rownames(rna)[rna$log2FoldChange >= 1 & rna$padj <= 0.05]
  return(rna.up)
})
up_genes <- lapply(up_genes, function(list) return(list[!is.na(list)]))
up_genes_all <- unique(do.call(c,up_genes))
up_gene_mat <- sapply(setNames(condition,condition), function (cond) {
  genes <- up_genes[[which(names(up_genes) == cond)]]
  if.in <- up_genes_all %in% genes
  setNames(if.in,up_genes_all)
  return(if.in)
}) *1
rownames(up_gene_mat) <- up_genes_all
up_gene_mat <- as.data.frame(up_gene_mat)
# Plot
upset(up_gene_mat,nsets = 7)

## List of all down-regulated genes
down_genes <- lapply(rna.res, function(rna) {
  rna.down <- rownames(rna)[rna$log2FoldChange <= -1 & rna$padj <= 0.05]
  return(rna.down)
})
down_genes <- lapply(down_genes, function(list) return(list[!is.na(list)]))
down_genes_all <- unique(do.call(c,down_genes))
down_gene_mat <- sapply(setNames(condition,condition), function (cond) {
  genes <- down_genes[[which(names(down_genes) == cond)]]
  if.in <- down_genes_all %in% genes
  setNames(if.in,down_genes_all)
  return(if.in)
}) *1
rownames(down_gene_mat) <- down_genes_all
down_gene_mat <- as.data.frame(down_gene_mat)
# Plot
upset(down_gene_mat,nsets = 7)

## ATAC DAPs
Castes <- rep(c("Male","Worker","Gyne"), each = 2)
DAPs <- rep(c('up','down'),times = 3)
z<- c("1007","2382","1098","1073","882","468")
Number <- as.numeric(z)   
df <- data.frame(Castes = Castes, DAPs = DAPs, Number = Number)
library(ggpubr)
ggbarplot(df, "Castes", "Number",
          fill = "DAPs", color = "DAPs", palette = "Paired",
          label = TRUE,order = c("Male", "Worker", "Gyne"),
          position = position_dodge())
